# Supplementary material for: Mode of Birth and Stroke Risk After Childbirth Among Women With Moyamoya Disease
Source: JAMA Netw Open. 2026 Mar 23;9(3):e263112. doi: 10.1001/jamanetworkopen.2026.3112 (PMC13010194; doi:10.1001/jamanetworkopen.2026.3112)
Supplement: Supplement 1. — eTable 1. Definition of Variables and Corresponding ICD-10/Procedure Codes eTable 2. Incidence Rates and Hazard Ratios by Mode of Birth in Women With Moyamoya Disease eTable 3. Subgroup Analyses of Hazard Ratios by Mode of Birth in Women with Moyamoya Disease eTable 4. Piecewise Hazard Ratios by Time Intervals in Women With Moyamoya Disease [file jamanetwopen-e263112-s001.xlsx]

## Sheet: Table of contents
Kim JH, Song KH, Park MY, et al. Mode of birth and stroke risk after childbirth among women with moyamoya disease. JAMA Netw Open. 2026;9(3):e263112. doi:10.1001/jamanetworkopen.2026.3112 This supplemental material has been provided by the authors to give readers additional information about their work. eTable 1. Definition of Variables and Corresponding ICD-10/Procedure Codes eTable 2. Incidence…

## Sheet: eTable1
eTable 1. Definition of Variables and Corresponding ICD-10/Procedure Codes
Variable	Classification	Codes	Description
Mode of birth	Vaginal birth	O75.7, O80, O81, O83, O84, O84.1
	Cesarean birth	O82, O84.2
Stroke Outcomes	Ischemic stroke	I63	hospitalization (neurology/neurosurgery) plus MRI/CT scan within 7 days
	Hemorrhagic stroke	I60–I62	as above
	Any stroke	I60–I64	as above
	Transient ischemic attack	G45	as above
	Subarachnoid hemorrhage	I60	as above
	Intracerebral hemorrhage	I61, I62	as above
MMD Onset Type	Ischemic onset		Ischemic stroke or TIA at diagnosis
	Hemorrhagic onset		Hemorrhagic stroke at diagnosis
	Asymptomatic/nonvascular onset		Headache, seizure, or incidental diagnosis
Pregnancy-related Complications	Multiple pregnancy	O30–O31	Diagnosed during pregnancy
	Preeclampsia	O14, O11, O14.2	as above
	Gestational hypertension	O13, O16	as above
	Eclampsia	O15	as above
	Gestational diabetes	O24.4, O24.9	as above
	Overt diabetes	O24.0, O24.1, O24.3	as above
Timing of MMD diagnosis	Prepregnancy		diagnosed before conception
	Pregnancy		diagnosed during gestation
	Puerperium		diagnosed in ≤6 weeks postpartum
	Postpuerperium		diagnosed in >6 weeks postpartum
Bypass Surgery Type	Direct		superficial temporal artery-middle cerebral artery (STA–MCA) anastomosis
	Indirect		encephaloduroarteriosynangiosis (EDAS), encephalomyosynangiosis (EMS)
	Combined		Direct + indirect procedures
Abbreviation: CT, computer tomography; MMD, moyamoya disease; MRI, magnetic resonance image

## Sheet: eTable2
eTable 2. Incidence Rates and Hazard Ratios by Mode of Birth in Women With Moyamoya Disease
(A) Analyses for Secondary Outcomes (Ischemic Stroke, Hemorrhagic Stroke, and Transient Ischemic Attack)
Follow-up Period	Outcome	Mode of birth	n	Events	PY	IR per 1000 PY	crude HR model1a (95% CI)	P value	aHR model2b (95% CI)	P value	aHR model3c (95% CI)	P value
0–3 months	Ischemic stroke	Cesarean	1077	8	318	25.16	Reference	-	Reference	-	Reference	-
		Vaginal	606	4	180	22.22	0.89 (0.27 - 2.94)	.84	0.97 (0.29 - 3.27)	.96	1.15 (0.17 - 7.66)	.88
	Hemorrhagic stroke	Cesarean	1077	12	317	37.85	Reference	-	Reference	-	Reference	-
		Vaginal	606	2	181	11.05	0.29 (0.07 - 1.31)	.11	0.28 (0.06 - 1.24)	.09	0.19 (0.04 - 0.90)	.04d
	Transient ischemic attack	Cesarean	1077	2	319	6.27	Reference	-	Reference	-	Reference	-
		Vaginal	606	0	181	0	-	-	-	-	-	-
0–1 year	Ischemic stroke	Cesarean	1077	10	1038	9.63	Reference	-	Reference	-	Reference	-
		Vaginal	606	4	600	6.67	0.7 (0.22 - 2.25)	.55	0.78 (0.24 - 2.52)	.68	2.35 (0.52 - 10.64)	.27
	Hemorrhagic stroke	Cesarean	1077	18	1032	17.44	Reference	-	Reference	-	Reference	-
		Vaginal	606	6	601	9.98	0.58 (0.23 - 1.46)	.25	0.57 (0.22 - 1.44)	.23	0.40 (0.15 - 1.09)	.07
	Transient ischemic attack	Cesarean	1077	5	1043	4.79	Reference	-	Reference	-	Reference	-
		Vaginal	606	2	603	3.32	0.69 (0.13 - 3.56)	.66	0.67 (0.13 - 3.51)	.64	0.61 (0.10 - 3.64)	.59
0–3 years	Ischemic stroke	Cesarean	1077	22	2911	7.56	Reference	-	Reference	-	Reference	-
		Vaginal	606	16g	1774	9.02	1.2 (0.63 - 2.29)	.57	1.34 (0.7 - 2.58)	.38	1.43 (0.70 - 2.95)	.33
	Hemorrhagic stroke	Cesarean	1077	36	2881	12.5	Reference	-	Reference	-	Reference	-
		Vaginal	606	16g	1774	9.02	0.73 (0.41 - 1.32)	.30	0.74 (0.41 - 1.33)	.31	0.59 (0.31 - 1.12)	.11
	Transient ischemic attack	Cesarean	1077	8	2929	2.73	Reference	-	Reference	-	Reference	-
		Vaginal	606	7	1789	3.91	1.45 (0.53 - 4)	.47	1.34 (0.48 - 3.74)	.57	1.15 (0.38 - 3.48)	.81
(B) Explatory Analysesf for Hemorrhagic Stroke Subtypes (Subarachnoid Hemorrhage and Intracerebral Hemorrhage)
0–3 months	Subarachnoid hemorrhage	Cesarean	1077	0	319	0	Reference	-	Reference	-	Reference	-
		Vaginal	606	1	181	5.52	-	-	-	-	-	-
	Intracerebral hemorrhage	Cesarean	1077	12	317	37.85	Reference	-	Reference	-	Reference	-
		Vaginal	606	1	181	5.52	0.15 (0.02 - 1.13)	.07	0.13 (0.02 - 1.04)	.05	0.09 (0.01 - 0.74)	.03e
0–1 year	Subarachnoid hemorrhage	Cesarean	1077	0	1045	0	Reference	-	Reference	-	Reference	-
		Vaginal	606	1	603	1.66	-	-	-	-	-	-
	Intracerebral hemorrhage	Cesarean	1077	18	1032	17.44	Reference	-	Reference	-	Reference	-
		Vaginal	606	5	602	8.31	0.48 (0.18 - 1.3)	.15	0.47 (0.17 - 1.26)	.13	0.33 (0.11 - 0.95)	.04d
0–3 years	Subarachnoid hemorrhage	Cesarean	1077	4	2940	1.36	Reference	-	Reference	-	Reference	-
		Vaginal	606	3	1793	1.67	1.22 (0.27 - 5.47)	.79	1.28 (0.28 - 5.8)	.75	1.31 (0.21 - 8.01)	.77
	Intracerebral hemorrhage	Cesarean	1077	31	2885	10.75	Reference	-	Reference	-	Reference	-
		Vaginal	606	13	1781	7.3	0.69 (0.36 - 1.32)	.26	0.69 (0.36 - 1.33)	.27	0.53 (0.26 - 1.07)	.08
a Model 1: Crude hazard ratio (unadjusted)
b Model 2: Adjusted for maternal age
c Model 3: Adjusted for maternal age, surgery type, bypass surgery, pregnancy-related complications (eclampsia, gestational diabetes, gestational hypertension, overt diabetes, preeclampsia), prior 2 times stroke within 2 years before pregnancy, and medication use within 120 days before giving birth (anticoagulants, antidiabetic agents, antihypertensive agents, antiplatelet agents including aspiri…
d P=.12 after Bonferroni correction for multiple comparisons
e P=.09 after Bonferroni correction for multiple comparisons
f No formal additional multiplicity correction applied, but the secondary outcome threshold (P<.02) was maintained
g Although the 'any stroke' outcome is a composite of ischemic and hemorrhagic strokes (with hemorrhagic stroke comprising subarachnoid and intracerebral hemorrhage), the Cox analysis is based on the time to the first event. Therefore, the event count for a composite outcome may be lower than the sum of its individual components, as patients are censored from the analysis after their initial even…
Abbreviation: aHR, adjusted hazard ratio; CI, confidence interval; IR, incidence rate per 1000 person-year; HR, hazard ratio;PY, person-years

## Sheet: eTable3
eTable 3. Subgroup Analyses of Hazard Ratios by Mode of Birth in Women with Moyamoya Disease
(A) Analyses for Secondary Outcomes (Ischemic Stroke, Hemorrhagic Stroke, and Transient Ischemic Attack)
Outcome	Subgroup	aHRa (95% CI)	P value	Cesarean n/N (%)	Vaginal n/N (%)	PY (Cesarean/Vaginal)	IR per 1000 PY (Cesarean/Vaginal)	Interaction P valueb
Ischemic stroke	Age group (years)							.02c
	19–29	0.32 (0.07–1.52)	.15	8/318 (2.5%)	2/230 (0.9%)	874.9/681.1	9.14/2.94
	30–39	1.95 (0.92–4.15)	.08	13/708 (1.8%)	14/365 (3.8%)	1896.8/1060.4	6.85/13.2
	40–49	-	-	1/51 (2%)	0/11 (0%)	-	-
	Timing of MMD diagnosis							.21
	Prepregnancy	2.84 (0.29–27.33)	.37	3/489 (0.6%)	1/52 (1.9%)	1214/142.6	2.47/7.01
	During pregnancy	-	-	0/62 (0%)	0/10 (0%)	-	-
	Puerperium	0.42 (0.05–3.49)	.42	6/18 (33.3%)	1/7 (14.3%)	35.2/18	170.45/55.56
	Postpuerperium	1.02 (0.48–2.16)	.97	13/508 (2.6%)	14/537 (2.6%)	1495.6/1583.9	8.69/8.84
	Onset type of MMD							.25
	Asymptomatic or nonvascular onset	0.39 (0.04–3.50)	.40	4/685 (0.6%)	1/397 (0.3%)	1865.5/1174.5	2.14/0.85
	Ischemic onset	1.70 (0.82–3.52)	.15	15/262 (5.7%)	14/135 (10.4%)	689.3/380.8	21.76/36.76
	Hemorrhagic onset	0.58 (0.06–5.55)	.63	3/130 (2.3%)	1/74 (1.4%)	356.5/219.2	8.42/4.56
	Type of revascularization surgery							.57
	No surgery	1.11 (0.48–2.61)	.80	13/776 (1.7%)	9/454 (2%)	2112.1/1332.9	6.16/6.75
	Indirect bypass	3.68 (0.61–22.05)	.15	2/117 (1.7%)	3/41 (7.3%)	291.8/117.5	6.85/25.53
	Direct bypass	0.63 (0.07–6.05)	.69	3/82 (3.7%)	1/40 (2.5%)	231.8/117.1	12.94/8.54
	Combined (direct + indirect) bypass	1.02 (0.23–4.55)	.98	4/102 (3.9%)	3/71 (4.2%)	275.5/206.9	14.52/14.5
	Bypass surgery (yes/no)							.52
	No bypass surgery	1.11 (0.48–2.61)	.80	13/776 (1.7%)	9/454 (2%)	2112.1/1332.9	6.16/6.75
	Bypass surgery	1.40 (0.52–3.76)	.51	9/301 (3%)	7/152 (4.6%)	799.1/441.5	11.26/15.86
Hemorrhagic stroke	Age group (years)							.77
	19–29	0.81 (0.26–2.48)	.71	8/318 (2.5%)	5/230 (2.2%)	875/675.9	9.14/7.4
	30–39	0.76 (0.37–1.53)	.44	26/708 (3.7%)	11/365 (3%)	1866.5/1065	13.93/10.33
	40–49	-	-	2/51 (3.9%)	0/11 (0%)	-	-
	Timing of MMD diagnosis							.87
	Prepregnancy	0.78 (0.10–6.05)	.81	11/489 (2.2%)	1/52 (1.9%)	1197.4/142.4	9.19/7.02
	During pregnancy	-	-	3/62 (4.8%)	0/10 (0%)	-	-
	Puerperium	-	-	0/18 (0%)	0/7 (0%)	-	-
	Postpuerperium	0.63 (0.33–1.22)	.17	22/508 (4.3%)	15/537 (2.8%)	1469.1/1580.5	14.98/9.49
	Onset type of MMD							.02c
	Asymptomatic or nonvascular onset	-	-	11/685 (1.6%)	0/397 (0%)	-	-
	Ischemic onset	0.89 (0.08–9.81)	.92	2/262 (0.8%)	1/135 (0.7%)	703.3/401.2	2.84/2.49
	Hemorrhagic onset	1.07 (0.56–2.05)	.83	23/130 (17.7%)	15/74 (20.3%)	321.8/197.2	71.47/76.06
	Type of revascularization surgery							.65
	No surgery	0.82 (0.42–1.61)	.57	25/776 (3.2%)	13/454 (2.9%)	2089.6/1328.1	11.96/9.79
	Indirect bypass	-	-	3/117 (2.6%)	0/41 (0%)	-	-
	Direct bypass	0.65 (0.07–6.28)	.71	3/82 (3.7%)	1/40 (2.5%)	228.7/117.7	13.12/8.5
	Combined (direct + indirect) bypass	0.54 (0.10–2.79)	.46	5/102 (4.9%)	2/71 (2.8%)	272.9/207.6	18.32/9.63
	Bypass surgery (yes/no)							.52
	No bypass surgery	0.82 (0.42–1.61)	.57	25/776 (3.2%)	13/454 (2.9%)	2089.6/1328.1	11.96/9.79
	Bypass surgery	0.50 (0.14–1.80)	.29	11/301 (3.7%)	3/152 (2%)	790.9/445.8	13.91/6.73
Transient ischemic attack	Age group (years)
	19–29	1.03 (0.28–3.84)	.96	5/318 (1.6%)	4/230 (1.7%)	877.7/680.4	5.7/5.88
	30–39	1.86 (0.38–9.21)	.45	3/708 (0.4%)	3/365 (0.8%)	1911.2/1075.6	1.57/2.79
	40–49	-	-	0/51 (0%)	0/11 (0%)	-	-	.68
	Timing of MMD diagnosis
	Prepregnancy	4.50 (0.41–49.62)	.22	2/489 (0.4%)	1/52 (1.9%)	1212.2/142.2	1.65/7.03
	During pregnancy	-	-	0/62 (0%)	0/10 (0%)	-	-
	Puerperium	-	-	0/18 (0%)	0/7 (0%)	-	-
	Postpuerperium	0.94 (0.30–2.91)	.91	6/508 (1.2%)	6/537 (1.1%)	1497.1/1595.8	4.01/3.76	.90
	Onset type of MMD
	Asymptomatic or nonvascular onset	1.64 (0.33–8.12)	.54	3/685 (0.4%)	3/397 (0.8%)	1865/1169.7	1.61/2.56
	Ischemic onset	1.77 (0.44–7.07)	.42	4/262 (1.5%)	4/135 (3%)	699.2/397.3	5.72/10.07
	Hemorrhagic onset	-	-	1/130 (0.8%)	0/74 (0%)	-	-	.54
	Type of revascularization surgery
	No surgery	1.21 (0.27–5.40)	.81	4/776 (0.5%)	3/454 (0.7%)	2123.7/1342.2	1.88/2.24
	Indirect bypass	-	-	0/117 (0%)	1/41 (2.4%)	-	-
	Direct bypass	-	-	0/82 (0%)	1/40 (2.5%)	-	-
	Combined (direct + indirect) bypass	0.68 (0.13–3.73)	.66	4/102 (3.9%)	2/71 (2.8%)	275.9/207.8	14.5/9.62	.31
	Bypass surgery (yes/no)
	No bypass surgery	1.21 (0.27–5.40)	.81	4/776 (0.5%)	3/454 (0.7%)	2123.7/1342.2	1.88/2.24
	Bypass surgery	1.82 (0.45–7.26)	.40	4/301 (1.3%)	4/152 (2.6%)	804.9/446.8	4.97/8.95	.93
(B) Explatory Analyses for Hemorrhagic Stroke Subtypes (Subarachnoid Hemorrhage and Intracerebral Hemorrhage)
Subarachnoid hemorrhage	Age group (years)							.14
	19–29	-	-	2/318 (0.6%)	0/230 (0%)	-	-
	30–39	2.67 (0.45–15.97)	.28	2/708 (0.3%)	3/365 (0.8%)	1915.1/1076.7	1.04/2.79
	40–49	-	-	0/51 (0%)	0/11 (0%)	-	-
	Timing of MMD diagnosis							.96
	Prepregnancy	-	-	1/489 (0.2%)	0/52 (0%)	-	-
	During pregnancy	-	-	0/62 (0%)	0/10 (0%)	-	-
	Puerperium	-	-	0/18 (0%)	0/7 (0%)	-	-
	Postpuerperium	0.94 (0.19–4.66)	.94	3/508 (0.6%)	3/537 (0.6%)	1506.2/1597.5	1.99/1.88
	Onset type of MMD							>.99
	Asymptomatic or nonvascular onset	-	-	0/685 (0%)	0/397 (0%)	-	-
	Ischemic onset	-	-	0/262 (0%)	0/135 (0%)	-	-
	Hemorrhagic onset	1.24 (0.28–5.55)	.78	4/130 (3.1%)	3/74 (4.1%)	360.7/216.4	11.09/13.86
	Type of revascularization surgery
	No surgery	0.79 (0.14–4.30)	.78	4/776 (0.5%)	2/454 (0.4%)	2128/1342.7	1.88/1.49	.57
	Indirect bypass	-	-	0/117 (0%)	0/41 (0%)	-	-
	Direct bypass	-	-	0/82 (0%)	0/40 (0%)	-	-
	Combined (direct + indirect) bypass	-	-	0/102 (0%)	1/71 (1.4%)	-	-
	Bypass surgery (yes/no)							.13
	No bypass surgery	0.79 (0.14–4.30)	.78	4/776 (0.5%)	2/454 (0.4%)	2128/1342.7	1.88/1.49
	Bypass surgery	-	-	0/301 (0%)	1/152 (0.7%)	-	-
Intracerebral hemorrhage	Age group (years)							.78
	19–29	0.86 (0.24–3.07)	.82	6/318 (1.9%)	4/230 (1.7%)	877.5/677.9	6.84/5.9
	30–39	0.67 (0.31–1.44)	.31	24/708 (3.4%)	9/365 (2.5%)	1867.9/1069.9	12.85/8.41
	40–49	-	-	1/51 (2%)	0/11 (0%)	-	-
	Timing of MMD diagnosis
	Prepregnancy	0.96 (0.12–7.56)	.97	9/489 (1.8%)	1/52 (1.9%)	1199.1/142.4	7.51/7.02
	During pregnancy	-	-	3/62 (4.8%)	0/10 (0%)	-	-
	Puerperium	-	-	0/18 (0%)	0/7 (0%)	-	-
	Postpuerperium	0.59 (0.28–1.21)	.15	19/508 (3.7%)	12/537 (2.2%)	1471.8/1587.4	12.91/7.56	.86
	Onset type of MMD
	Asymptomatic or nonvascular onset	-	-	10/685 (1.5%)	0/397 (0%)	-	-
	Ischemic onset	0.89 (0.08–9.81)	.92	2/262 (0.8%)	1/135 (0.7%)	703.3/401.2	2.84/2.49
	Hemorrhagic onset	1.02 (0.50–2.10)	.96	19/130 (14.6%)	12/74 (16.2%)	325.8/204.1	58.32/58.79	.02c
	Type of revascularization surgery
	No surgery	0.79 (0.38–1.63)	.52	22/776 (2.8%)	11/454 (2.4%)	2093.5/1333.1	10.51/8.25
	Indirect bypass	-	-	3/117 (2.6%)	0/41 (0%)	-	-
	Direct bypass	2.01 (0.13–32.17)	.62	1/82 (1.2%)	1/40 (2.5%)	229.2/117.7	4.36/8.5
	Combined (direct + indirect) bypass	0.27 (0.03–2.30)	.23	5/102 (4.9%)	1/71 (1.4%)	272.9/209.6	18.32/4.77	.39
	Bypass surgery (yes/no)
	No bypass surgery	0.79 (0.38–1.63)	.52	22/776 (2.8%)	11/454 (2.4%)	2093.5/1333.1	10.51/8.25
	Bypass surgery	0.42 (0.09–1.92)	.26	9/301 (3%)	2/152 (1.3%)	791.4/447.7	11.37/4.47	0.4
a Cox proportional hazards regression models for the 3-year postpartum period, adjusted as in model 3 (see Table 2 or eTable 2)
b The heterogeneity of associations between the mode of birth and outcomes across subgroups.
c P=.10 after Bonferroni correction for multiple comparisons
Abbreviation: aHR, adjusted hazard ratio; CI, confidence interval; IR, incidence rate per 1000 person-year; HR, hazard ratio; n/N, number of events per subgroup and total number of patients in that subgroup; PY, person-years

## Sheet: eTable4
eTable 4. Piecewise Hazard Ratios by Time Intervals in Women With Moyamoya Disease
(A) Analyses for Secondary Outcomes (Ischemic Stroke, Hemorrhagic Stroke, and Transient Ischemic Attack)
Outcome	Interval (days)	N	Events	PY	IR per 1000 PY	aHRa (95% CI)	P value	Total (Cesarean/Vaginal)	Events (Cesarean/Vaginal)	PY (Cesarean/Vaginal)	IR per 1000 PY (Cesarean/Vaginal)
Ischemic stroke	<=180	1683	12	817.448	14.68	1.16 (0.33–4.09)	.82	1077/606	8/4	520.5/296.9	15.37/13.47
	180–365	1640	2	820.057	2.44	0.00 (0.00–Inf)	>.99	1039/601	2/0	516.9/303.2	3.87/0.00
	365–730	1600	13	1563.57	8.31	2.20 (0.71–6.85)	.17	1002/598	6/7	971.3/592.2	6.18/11.82
	>730	1522	11	1481.43	7.43	1.43 (0.42–4.87)	.56	935/587	6/5	900.5/580.9	6.66/8.61
Hemorrhagic stroke	<=180	1683	17	816.465	20.82	0.19 (0.04–0.85)	.03b	1077/606	15/2	518.6/297.8	28.92/6.72
	180–365	1635	7	815.094	8.59	1.80 (0.39–8.26)	.45	1032/603	3/4	512.3/302.8	5.86/13.21
	365–730	1589	12	1550.8	7.74	0.67 (0.20–2.29)	.53	993/596	8/4	959.9/590.9	8.33/6.77
	>730	1512	16	1468.88	10.89	0.73 (0.26–2.07)	.56	924/588	10/6	887.7/581.2	11.26/10.32
Transient ischemic attack	<=180	1683	3	821.728	3.65	0.72 (0.06–8.34)	.79	1077/606	2/1	523.2/298.6	3.82/3.35
	180–365	1649	4	823.264	4.86	0.44 (0.04–4.46)	.49	1045/604	3/1	519/304.3	5.78/3.29
	365–730	1606	4	1572.43	2.54	1.27 (0.17–9.42)	.82	1006/600	2/2	975.6/596.8	2.05/3.35
	>730	1536	4	1496.93	2.67	3.64 (0.36–36.21)	.27	942/594	1/3	908.9/588.1	1.10/5.10
(B) Explatory Analyses for HemorrhagicStroke Subtypes (Subarachnoid Hemorrhage and Intracerebral Hemorrhage)
Subarachnoid Hemorrhage	<=180	1683	1	821.777	1.22	-	-	1077/606	0/1	523.7/298.1	0.00/3.35
	180–365	1651	0	825.599	0	-	-	1047/604	0/0	520.9/304.7	0.00/0.00
	365–730	1612	4	1579.2	2.53	0.71 (0.05–9.08)	.79	1011/601	3/1	980.9/598.3	3.06/1.67
	>730	1542	2	1503.2	1.33	1.19 (0.07–21.61)	.90	946/596	1/1	912.2/591	1.10/1.69
Intracerebral Hemorrhage	<=180	1683	16	816.956	19.58	0.09 (0.01–0.68)	.02c	1077/606	15/1	518.6/298.3	28.92/3.35
	180–365	1636	7	815.6	8.58	1.68 (0.37–7.71)	.50	1032/604	3/4	512.3/303.3	5.86/13.19
	365–730	1590	6	1554.99	3.86	0.62 (0.11–3.47)	.59	993/597	4/2	961.2/593.8	4.16/3.37
	>730	1518	15	1475.03	10.17	0.80 (0.28–2.34)	.69	927/591	9/6	890.9/584.2	10.10/10.27
a piecewise Cox proportional hazards regression models for the 3-year postpartum period, adjusted as in model 3 (see Table 2 or eTable 2)
b P=.09 after Bonferroni correction for multiple comparisons
c P=.06 after Bonferroni correction for multiple comparisons
Abbreviation: aHR, adjusted hazard ratio; CI, confidence interval; IR, incidence rate; PY, person-years
